# Supplementary material for: MiR-148a increases glioma cell migration and invasion by downregulating GADD45A in human gliomas with IDH1 R132H mutations
Source: Oncotarget. 2017 Mar 3;8(15):25345–61. doi: 10.18632/oncotarget.15867 (PMC5421935; doi:10.18632/oncotarget.15867)
Supplement: Supplementary file 2 [file oncotarget-08-25345-s002.xls]

## Sheet: gene-list
Gene Symbol	style
CLDN1	down
IL6	down
SLC7A11	down
IL1A	down
CPA4	up
CHAC1	down
ADAMTS5	down
GDF15	down
NDRG1	up
PAPPA2	down
PTX3	down
UNC5B	down
CCL20	down
CTH	down
IL1B	down
ASNS	down
PI3	up
NUPR1	down
NRG1	down
PCK2	down
SLC2A1	up
SESN2	down
DHCR24	up
TRIB3	down
AARS	down
LRRN3	down
PTGS2	down
RPLP0P2	down
IL8	down
SLC7A5	down
TNFAIP6	down
ULBP1	down
RGS16	down
SLC22A15	down
BIRC3	down
NFKBIZ	down
GTPBP2	down
STC2	down
GPR56	up
SEMA3A	down
MARS	down
NPAS2	down
SPRR2A	down
PHGDH	down
ALPK1	down
ASB1	down
LOC654433	up
DLC1	down
AKNA	down
RCAN1	down
RAB39B	down
CXCL1	down
FGF2	down
TNIP3	down
LURAP1L	down
H1F0	down
GADD45A	down
GALNT5	down
DDIT4	down
SFRP2	down
BTG1	down
PFKFB4	up
IL24	down
PTER	down
NFE2L1	down
C9orf91	down
MSC	down
SLC1A4	down
IGFBP3	up
TMEM159	down
TUBA1A	up
EREG	down
ABLIM3	down
LRRC15	down
ENO2	up
PODXL	up
BEST1	down
DDIT3	down
LDLR	up
MOCOS	down
NEK10	up
GFPT1	down
HECW1	down
FAM111B	up
CBS	down
RHBDD1	down
APOLD1	down
AASS	down
CD274	down
CD55	down
KIAA0226L	down
HAS2	down
HSPA5	down
ITGBL1	down
LRIG1	down
VSNL1	down
THBS2	down
C17orf81	down
RPS6KA2	down
SH3BGR	down
PLAU	down
TNFRSF10D	up
MYEF2	down
CDC42EP3	down
C8orf4	down
PPP1R3C	down
FHOD1	up
BHLHE40	up
ATP6V0D1	up
ERN1	down
WARS	down
RGMB	down
SLCO2B1	down
ATP13A3	down
NNT	down
SYT1	down
PADI3	up
SLC35D2	down
RND3	down
FAM129A	down
LCP1	down
GDPD3	up
PAMR1	down
NDP	up
MEF2C	down
IRF1	down
ACSS3	down
MGC16121	down
CALB2	up
TBL1X	down
POU2F2	down
HMOX1	up
PXN	up
ARL4D	down
KCNN3	down
TMEM50B	down
CXCL2	down
EDNRA	down
HDAC9	down
CARS	down
CYR61	down
SFXN3	up
TUBE1	down
MTHFD2	down
PAPPA	down
SLC6A15	down
YARS	down
KIAA0930	up
HIST1H1A	up
ATP2B4	up
HSP90AA1	up
TNFSF8	down
ID1	up
APLN	up
GABRG3	down
LPIN1	up
MAGEC2	up
PDCD1LG2	down
HK1	up
EBP	up
CLIP4	down
MTSS1	down
NCAM1	down
RPS14	up
ACSL1	down
SEMA4B	up
PTPRD	down
TNC	down
NRP2	down
PLIN3	up
TCF19	up
P2RX4	down
IL20RB	down
CEBPG	down
UHRF1	up
ARHGEF2	down
TRAM2	up
SHMT2	down
CXCL5	down
BVES	down
CHI3L1	up
PDE1A	down
PRSS23	up
CAMTA2	down
PPP1R15A	down
PDE4D	down
APBB2	down
BDNF	down
TNIK	up
GOT1	down
RIPK2	down
C5orf28	down
PAN2	down
IGFBP6	up
FBXO32	up
GALM	down
ABI3BP	down
DPYSL2	up
DFNA5	down
ATP6V0D2	down
ANGPTL4	up
WNT7B	up
SARS	down
RFTN2	down
TNFRSF10B	down
APBB3	down
RNF185	down
PEG10	up
IMP3	up
CEP120	down
ST3GAL1	down
CASP2	up
MGAT4B	up
SLC27A4	up
TUBA4A	up
FOS	up
NDST1	up
MLPH	down
MCM5	up
CSF3	down
SLC3A2	down
ITGA2	up
TBRG1	down
SPTLC3	up
VAMP2	down
MSH5-SAPCD1	down
NAMPT	down
SH3RF1	down
KLF6	up
ETS2	down
CIRBP	down
BTF3L4	down
NFKB2	down
ALDH3B1	up
CTDSPL	up
TGFBR2	up
2003-03-01	up
MTHFD2L	down
KIAA1199	up
COMMD9	up
PLEKHM1	up
C17orf75	down
PARP12	down
C19orf48	down
CCPG1	down
SRGN	down
BMPER	up
EPHB2	up
OLFML2B	up
C6orf48	down
ZNF192	down
CDA	up
RPL39L	down
TNFRSF9	down
MFAP2	down
ANK3	down
PRLR	up
CEBPD	down
GYS1	up
ZNF460	down
ITGA5	up
SNTB1	down
FBN1	up
KRT75	up
FSCN1	up
PNMA2	down
PID1	down
STON2	up
PHLDA1	down
MYL6	up
TBXA2R	up
SPRR2D	down
SGTB	down
SLC1A5	down
HBEGF	down
DLGAP1	down
ALDH1A3	down
LTBP1	down
IQGAP3	down
ADCY8	down
SHC3	up
SNORD14D	up
KDR	down
C9orf64	down
TDO2	down
FASN	up
OGT	down
RASAL2	up
DNMT3B	down
NPHP3-ACAD11	down
STAT2	down
LPAR1	down
GYPC	down
DDR2	down
ETV5	down
AHNAK2	up
LIMD1	up
XBP1	down
CSF1	up
SMC1A	up
MOXD1	down
TCP11L2	down
ATF5	down
PAX6	down
FAM60A	down
PRKG1	down
ACLY	up
SERPIND1	up
MPRIP	up
SLFN5	down
ARHGEF3	up
APOL6	down
TGFB3	up
EPRS	down
KLHL21	up
EFEMP2	down
PFKFB3	up
LASP1	up
IGF1R	up
METTL7B	up
PKM	up
OCIAD2	down
PTRF	up
SEL1L	down
KANSL3	down
SERPINB2	down
HAX1	down
CTSS	down
ITK	down
DNAJA1	up
AHR	down
SEPSECS	down
ZEB2	down
MLXIPL	down
MID1	up
TMPRSS15	down
BDKRB1	up
WIPI1	down
TRIM9	up
C5AR1	down
STXBP6	up
IL31RA	down
ST5	up
VLDLR	down
ZNF395	up
BTBD11	up
HELLS	up
PRKAA2	down
XDH	up
LARP6	down
BAIAP2	up
TAOK2	up
EPB41L1	up
CLGN	down
TXNIP	down
GEM	up
IFI44L	down
TUBB6	up
PSAT1	down
MCTP2	down
STEAP2	down
CA9	up
U2AF2	up
TULP3	down
LPP	down
GPR1	down
HSPA9	down
EPG5	down
SPOCK1	up
EFR3B	up
SMAD3	up
CYTH4	up
RIMS2	down
SPTAN1	up
ACAP2	down
ZDHHC4	down
ABCC3	up
HMGCS1	up
RRM2	up
GALNT6	down
KAT2B	up
TSEN15	down
GJB2	down
HMGCR	up
LPHN1	up
BCAT1	down
PTGR1	down
SOX5	down
HEBP2	down
COG5	down
ANK2	down
CSNK1E	down
PRRX1	down
F2RL2	up
TFDP1	up
SKP2	up
GALNTL4	up
TEX261	up
FERMT3	down
PTGES	down
NBAS	down
DDIT4L	up
CLN6	up
SBSN	up
HERPUD2	down
CASP4	down
ANKFN1	down
HEXIM1	up
PTPRE	up
SHB	up
KANK2	up
LTBP2	up
SNORA3	up
IDH2	up
NDNF	down
SCD	up
LOX	down
HGF	down
WTAP	down
ATL1	up
DAG1	up
WWC3	down
HERPUD1	down
CXCL3	down
VNN2	down
CERK	up
CLMP	up
ARSE	up
SLMO2	down
CHST3	up
RHOBTB3	down
IL7R	up
SRRT	up
KIF20A	up
RNASE1	up
LMNA	up
ITGAD	down
B4GALNT1	up
CLEC2D	down
PHOSPHO2	down
SOHLH2	down
TMEM39A	down
TBC1D2	up
POLB	down
KCNJ2	down
WIPF1	down
PAX8	up
LARS	down
SLC12A6	down
ARL5B	down
LRRC49	down
C10orf12	up
HYOU1	down
GREM1	down
MTHFD1L	down
TTC29	down
SLC25A37	down
UBASH3B	up
FNBP4	down
EFNB2	up
RAD51B	down
G0S2	down
CHST11	up
TNFRSF1B	down
SMOX	down
TENC1	up
CYP2R1	down
CTBS	down
NBEA	down
DNMT1	up
FJX1	down
RPS6KA5	down
JMJD6	up
PREX1	down
HCFC2	up
BET1	down
NCOA7	down
MGLL	down
ZNF532	down
CD53	up
YPEL5	down
FICD	down
DDX39A	up
EBF2	down
C16orf58	down
SLC6A9	down
HCFC1	up
CHRNA9	down
PIGL	down
SLC16A2	up
FN1	up
BNC2	up
DPF1	up
RNF41	down
NSMCE1	down
SLC22A23	up
BMP1	up
HIVEP3	up
ZC3HAV1	up
BAG2	down
DPP3	up
F11R	down
GTPBP10	down
ORC1	up
TRMT11	down
RAB38	down
INPP5B	down
DGKA	down
ALDOA	up
KIAA1161	up
WDFY1	down
MID1IP1	down
SMYD3	down
GULP1	down
MCM10	up
AMMECR1L	down
ZMIZ1	up
CAPN5	up
SLC6A6	up
SNAP25	up
C3orf58	down
SCYL3	down
TRAF1	down
FAM129B	up
BMP6	down
DRAM2	down
ANKFY1	up
VPS39	down
WISP1	up
ANKRD28	down
CREB3L2	down
ALOXE3	down
CLTCL1	down
PCBD1	down
ZC3H6	down
PRKAB1	down
SERTAD2	down
TMEM198B	down
CBR4	down
CRHBP	down
HPSE	down
SEC16B	up
AHNAK	up
MAP3K5	down
STK32A	down
TET2	down
FPR1	up
POLE	up
ALK	up
PRDM1	down
RWDD2A	down
DUSP3	up
PSMC5	up
PGM3	down
MSMO1	up
TMEM71	down
ATP6V0E1	up
NGFRAP1	down
PPARG	down
DYNC1H1	up
SLC50A1	down
SLC11A2	down
C10orf10	up
ADI1	up
FAM46A	up
GIT2	up
DOT1L	up
STK40	up
PPP1CA	up
ZNRD1	down
GSTA4	down
MAP2K1	down
ZNF503	up
UBE2O	up
INF2	up
MFAP4	up
DCAF10	down
NGF	down
PTPRU	up
EIF4E3	up
CEP70	down
ARHGAP29	up
NUB1	down
GXYLT1	up
CADPS2	down
CCNB1IP1	down
MAPKAPK3	up
NR2F2	up
MMP14	down
GPR176	down
FLYWCH1	down
OAT	up
F3	up
HLCS	down
PSMD3	up
TMEM189-UBE2V1	up
NBR2	down
SYNE1	down
CH25H	down
TMEM136	down
PRPS1	up
HDAC8	up
KCTD13	down
CXXC5	up
AFF3	down
BDKRB2	up
APOBEC3G	down
NCAPD2	up
GCNT1	up
PMAIP1	down
SPATA17	down
GAS2L1	up
CCDC50	down
INSR	down
SLC5A3	up
ZFPM2	down
CSF2	down
E2F5	down
MEIS1	down
NEK9	down
TGDS	down
NRN1	up
SAMD9L	down
SSPN	down
PARP14	down
AP2S1	up
SNAPC1	down
FAM70A	up
NLRP1	down
RRNAD1	down
ACTN4	up
BCAR1	up
CPN2	down
PARD3B	down
TRIM38	down
SCD5	up
UAP1L1	up
WWTR1	up
LOXL2	up
ANKRD13A	up
SCRN1	down
CREB3L1	up
TRPS1	down
DAPK3	up
AHDC1	up
GNPTAB	up
MAPK7	up
NPTXR	up
P2RX7	down
AP3M2	down
PCNA	up
SEC63	down
SPR	up
SOD1	up
RGS7	down
HSPH1	up
EIF4H	up
CA5B	down
HRCT1	up
SMARCB1	up
DPH5	down
GPI	up
ERLEC1	down
ITGB8	up
PTGER2	up
LONRF1	down
GBE1	up
GINS2	up
TGFBR3	up
ACIN1	up
GPNMB	down
SLC20A1	up
LIF	down
MCM7	up
MSN	up
POP1	up
NADKD1	down
NCOA5	up
DPP7	down
DNMBP	up
TUBB3	up
KIF5A	down
DDX23	up
MRAS	down
ABCC5	up
UBR7	up
TK1	up
INHBE	down
ZMAT1	down
TMEM70	down
MDM4	down
TIGD2	down
LBH	down
ASCC2	up
PMP22	up
GTDC1	down
POLR2L	up
MFSD3	down
ADAMTS1	down
NSMAF	down
SRCAP	up
DUS4L	down
SCARB1	up
PPM1B	down
COX6B1	up
TTC39B	down
IL1RN	down
PROCR	up
PLCB3	up
RFX8	down
PRR3	down
DGCR14	up
CRIPAK	down
PPAP2A	down
TRIM28	up
C15orf42	up
TSPYL2	down
FHIT	down
ABTB2	up
C12orf39	down
CDC45	up
CNN2	up
MMAA	down
CPNE7	down
ATAD2	up
TRIB1	up
SPINK1	up
DNAJB14	down
MED15	up
EIF1B	down
SAMHD1	up
CADPS	down
AJUBA	down
TNFRSF1A	up
ATP13A2	up
GRK5	up
TCIRG1	up
GOLIM4	up
FIG4	down
ZNF295	down
PPP4R4	down
NFKB1	down
CPSF4	down
ECE1	up
PLTP	down
EMP2	up
EMP3	up
CDK17	down
CXADR	down
ADORA2A	down
CPEB4	down
MAP1LC3B	down
ZNF841	up
THUMPD2	down
PLEKHH2	down
PRKACB	down
GPD1L	down
MTMR4	up
CCDC14	down
PTPRN	down
IQCB1	down
MCM4	up
OXNAD1	down
EVI2B	up
RNF144B	down
GPT2	down
TLE4	down
VOPP1	up
PRKAB2	down
PXDC1	down
PPP2R2B	up
TMEFF2	up
EHD1	up
RPAIN	down
CBLB	down
CLTA	up
CDON	up
IMPACT	down
PHB	up
IFT43	down
TM4SF1	up
ENC1	up
PLEC	up
MPP4	up
ACTR1A	up
APH1B	down
C5orf34	down
ZKSCAN1	down
EZH1	down
VCL	up
C1QTNF1	down
BHLHE41	down
CPT1C	down
MYH9	up
MTMR11	down
PPP1R15B	down
ASF1A	down
NUDCD1	down
CALCOCO2	down
GALNT9	down
AP3S2	down
ADAMTS6	down
TRAPPC2L	up
TFRC	up
NARF	up
PIP5K1A	down
SUCLG2	down
EAF1	down
ID2	up
FOXP4	up
CCDC169	down
R3HDM2	down
TMEM14A	up
HIST2H2BF	down
FLJ45248	up
HIBADH	down
SLC16A3	up
KIF2C	down
SRSF1	up
RHOG	up
EDEM1	down
HSPB8	up
ZNF23	down
CAT	up
CAV2	down
STX16-NPEPL1	down
MYLK	up
SYT11	up
MCM3	up
NCLN	up
ST6GALNAC6	up
SRSF2	up
PRPF3	down
ZCCHC24	up
HDAC1	up
PEX1	down
RAB8A	up
TIMP4	down
IPO4	up
TMEM109	up
CLDND1	down
RNF175	down
BAG3	up
GSG1	up
SPRED2	up
NUMB	up
HSPA1A	down
KCNN2	down
SMARCA4	up
ACOT13	down
CDH24	up
RPS6KA1	up
RAB36	up
LONRF3	down
ALKBH5	up
MEX3C	down
E2F8	up
HOXD10	down
ELP2	down
MARCKS	down
JARID2	down
TSHZ2	down
CPED1	down
UBAP2L	up
CCNE2	up
PPP2R1A	up
DHCR7	up
PPAPDC1B	down
RBM3	up
SDC4	up
GNA15	down
ERRFI1	up
FUT8	up
SPP1	down
DGKI	down
BTN3A2	down
ANK1	up
ERVK-7	down
MORN4	down
UBE2E1	down
ZFPL1	down
C10orf88	down
MRPS14	up
OSCAR	down
ATF3	down
CBWD7	down
GPR84	down
FAIM2	up
ICAM1	down
MAEA	up
NICN1	down
MBOAT2	up
UHRF1BP1	down
KDM2A	up
GABARAPL1	down
DHRS3	down
TCN2	up
LRCH2	down
PLK1S1	down
TRIM25	down
FZD6	down
MXD1	down
TUBB	down
RBMXL1	down
TOMM22	up
RBCK1	down
APLF	down
HN1	up
ZWINT	up
RIN1	up
SLC31A1	down
SYNPO	up
SLC29A1	up
MATN2	up
MAGOHB	down
SLC7A7	down
CFLAR	down
LHFP	down
ADM	up
LANCL1	down
DTWD2	down
ANKRD54	up
ZDHHC12	up
NR2C2AP	down
SLC38A1	down
HACE1	down
IVD	down
COL1A1	up
VEPH1	down
BCAS3	down
LONP1	down
PALLD	up
MYOZ2	down
ACACB	up
IKBKE	up
MCC	up
NNMT	down
ALG13	down
CTSB	up
GCH1	down
FAM135A	down
EHD2	up
CDH13	down
LAMB3	up
SLCO3A1	up
TMEM178A	down
ACPP	up
LINC00174	down
PILRB	down
PCID2	down
C1orf43	down
GPR107	down
GDF5	up
C12orf66	down
EIF5	up
LLGL1	up
AIMP2	down
ITGA1	down
PIK3R1	down
PLGRKT	down
GATAD1	down
RNF112	up
HMCN1	up
JUN	up
CHI3L2	up
PTRHD1	up
ZNF18	down
TPRA1	down
ATP6V1A	up
ARL8A	down
LAMA4	down
SLC7A8	up
CORO1C	up
PAQR3	down
HRH1	up
ZCCHC9	down
LANCL2	up
CT45A2	down
CBX4	down
PRICKLE2	up
VAMP4	down
POLA1	up
MAP1A	up
SIAE	down
SAMD8	down
SPIRE1	down
CLN5	up
LRRCC1	down
CXorf26	up
TRIM47	up
AP1M1	up
FAM13C	up
ARHGAP19	down
DNAJB1	up
C9orf72	down
TMEM63A	down
EPB41L4A-AS1	down
LHX6	up
CYP3A5	down
ZCCHC17	down
TLR6	up
MAPK10	down
PELI1	down
GPC1	up
TPP1	down
PMS2CL	down
PLD1	down
GABBR1	down
CTNND2	down
CPD	down
GTSE1	up
LUZP1	up
NAV1	up
COPZ2	down
C9orf47	up
HSPBAP1	down
SREBF2	up
FBXL13	down
ABHD14A-ACY1	up
RAB1B	up
DBT	down
RSL24D1	down
WDR41	down
ENTPD5	down
METTL6	down
HDDC3	down
TMEM35	down
DIDO1	up
MVP	up
C11orf54	down
UGCG	down
PLEK2	down
RABIF	up
C19orf54	down
SIGLEC15	down
SLC15A4	up
PIP5KL1	down
KPNA2	down
CACNA2D1	up
TMEM241	down
SDE2	down
CYSTM1	down
GJA1	up
SIRT1	down
TMEM138	down
HSD17B2	down
EMP1	down
MMP1	down
STK24	down
WRN	down
TMED4	down
ATP5G3	up
PTGR2	down
CLASP2	down
ABHD2	up
NEU1	up
OSGIN2	down
TIMP3	up
ZNF333	down
ZFP90	down
LRRC8B	down
RAB35	up
PXK	down
CBR1	up
RAET1E	up
TAPT1	down
SRRM2	up
PCDH7	up
PLOD2	up
HCN2	up
MT1L	down
EIF3G	up
CNIH2	up
SNX24	down
KLF12	up
ZMYND8	up
SPAG7	down
TIMM8B	down
ADD3	up
ZNFX1	up
CTSL1	up
ZCCHC11	down
TSPAN13	down
TTLL4	down
EFTUD2	up
TJP2	up
RAD52	down
GALNT10	up
PLCD3	up
SOCS5	up
TTC28	down
PFDN2	down
CPM	down
HLF	down
ZFP36L1	up
SEMA5A	up
SRRM1	up
SERTAD1	up
EFHD2	up
UST	down
UBN1	up
GLYR1	up
HIST1H3B	down
SLC25A10	up
PTPDC1	down
LSMD1	up
NSF	up
TRAPPC11	down
C10orf90	up
ITGA3	up
SPTLC2	up
DPAGT1	down
CNIH4	down
ITPR3	up
NUP37	down
MKI67	up
RAB11FIP2	down
HMGCL	down
CDK5RAP3	down
SOCS6	down
HIST1H3I	down
BHLHA15	up
C1R	down
ETNK1	down
HEMK1	down
KIAA0100	up
SIAH1	down
C17orf79	up
TOM1L2	up
YPEL2	up
RAB34	up
GAN	down
TM4SF19	down
USP53	down
ST3GAL3	down
POC1B	down
PACSIN2	up
PYGB	down
NDUFB7	up
AAK1	down
SCG5	down
N4BP2L2	down
HLA-E	down
SSBP3	up
ATAD1	down
KMO	down
SLC38A9	down
RDH5	up
TRIM45	down
LOC100133299	up
SYNJ1	up
MGAT5	up
RGS4	up
DNTTIP1	up
SCN2A	up
PRKACA	up
PNMA1	up
ROR1	up
LRBA	down
RABGEF1	down
SARS2	up
BTBD7	up
RARA	up
PTPRK	down
GARS	down
PARP3	down
SHPK	up
SLAIN1	down
DNAJB9	down
C4orf34	down
NAA10	up
C5orf22	down
ARSG	down
MKL2	up
TFPI	down
PDCD4	down
TBCB	up
FBN2	up
NCAPG	up
ADTRP	down
TBC1D4	up
CYFIP1	up
PSMB3	up
FAM122C	down
MAFF	down
FAM212B	up
NETO2	up
TIGD1	down
TP53I3	up
FCRLA	up
NR1D2	down
PEPD	up
KCNC4	up
MPP2	up
AIM2	up
COPG1	down
RNF149	down
GORAB	down
FHL2	up
FNTB	up
MAP4K4	up
SASH1	down
RAB32	down
CYBASC3	down
PRKCH	up
EDIL3	down
REEP4	down
NFATC2	up
WSB1	down
KIAA1522	up
CD276	up
PDE4B	down
SBF2	down
GBA	up
TRUB2	up
CCND3	up
EGR2	up
SGIP1	down
CNIH3	down
FAM100B	down
CUTC	down
ZRANB1	down
RNF144A	up
LCLAT1	down
PHKA1	down
FAP	down
C6orf223	down
TMEM97	up
TAP1	down
LMBR1L	down
ABI1	down
EIF3B	up
ASF1B	up
ZNF511	up
GLT25D2	down
TMEM123	down
LAMB2	down
PMS2	down
NARS	down
PRDM4	down
PAIP2	down
ZFYVE20	down
LOC81691	down
BCL9L	up
PALMD	up
KDM3A	up
ARRB1	up
GPCPD1	down
RBPJ	down
CNBP	down
C18orf32	down
PER3	down
DHX9	up
C8orf40	down
AGPS	down
CASP5	down
EEA1	up
NCK1	down
GDF11	up
PRDX1	up
ENG	up
C12orf52	up
LMO4	down
BRI3BP	up
TUBB4B	up
PHLDB2	up
HMGN2P46	down
CSRNP2	down
C18orf8	down
ZBTB49	down
SNX33	up
HADH	down
HSD3B7	up
UBR4	down
PYROXD1	down
NOL9	up
PLXNA3	up
SLC9A3R1	up
ZNF25	down
SLC19A2	down
LOC100129534	up
CAMKK2	down
GCLC	down
TUFT1	down
LETMD1	down
GALNT2	up
VPS26B	up
ARL13B	down
HHLA3	down
RBM14	up
SLC35A4	up
ZP1	up
LARGE	up
MAP3K3	up
ANGEL1	down
SPRY2	down
RNF40	up
HSPA13	down
ATF6	down
ALKBH8	up
IL17RA	up
CHST7	up
PARP8	down
HIST1H4L	down
TBC1D19	down
NFIL3	down
KCNN4	up
ALDH6A1	down
NRXN3	down
BCL2	down
HIST1H1C	down
CADM1	down
EML2	down
JPH1	down
INSIG1	down
CYLD	down
KLF7	up
SLC33A1	down
KDM4B	up
CLSPN	up
RRP36	up
NREP	up
DNAAF3	up
FOXJ2	down
RCAN3	up
ZNF592	up
DNHD1	down
ATIC	down
PDIK1L	down
SSH2	up
FAM174A	down
TRAPPC6A	down
NSDHL	up
NTPCR	down
MAB21L3	down
TIPARP-AS1	down
SNRNP70	up
DNAJC6	down
STYXL1	down
HNMT	down
CHMP2A	down
LENG8	down
PHLDB1	up
POLI	down
SLN	up
PTDSS1	up
COQ10A	up
VPS18	up
MFSD5	up
RNPS1	down
TSPAN31	down
NRM	up
ABHD11	up
FAM219B	down
FAT2	up
CCDC47	up
C7orf23	down
CCNH	down
MCM2	up
TRA2B	up
MAGI1	up
ATP5SL	up
ZNF385A	up
DFFA	down
IRAK2	down
FIGNL1	down
C7orf10	down
FBXO4	down
AKR1C2	down
DDAH1	down
ANAPC15	up
CAP2	down
CASC5	up
HERC5	down
HIST2H2BE	up
MVK	up
HNRNPH2	up
UPP1	down
HNRNPH1	up
KAT6B	up
PSIP1	down
DNM1	up
YIPF4	down
FAM126A	down
RAB5A	down
ELOVL4	down
GORASP2	down
DCP1A	down
GRPEL2	down
ZNF767	down
WDR17	down
CAPN1	up
C9orf41	down
PPP4R1	up
AGPAT3	down
GCC1	down
EPHX1	up
TRA2A	down
DHRS11	down
GPR68	down
LOC606724	up
ICAM5	down
FST	down
DPY19L2P2	up
NHS	up
MAP1LC3A	down
FAM83D	up
BTAF1	down
GAB2	down
KLHL5	down
STK35	up
ENOSF1	down
HPCAL1	up
FEN1	up
LRRC16A	up
PTPN14	up
SLC16A6	down
UBA1	up
PQLC2	up
KYNU	down
ZNF280D	down
SFXN5	up
DRP2	up
CASP8	down
PRKAG2	up
AP1AR	down
VEGFC	down
XKR8	up
PORCN	up
UQCC	up
NFE4	down
TRIM52	down
PPTC7	down
EEFSEC	down
HIST1H2AH	down
SNRNP25	up
MOB1B	down
SRF	down
THBS4	down
BRCC3	up
COX18	down
E2F1	up
CNIH	down
SLC35E4	up
HIVEP2	down
TMEM206	down
SH3YL1	down
SELK	down
HLA-DRA	up
HILPDA	up
NDE1	down
MTMR14	down
ZHX3	up
NFXL1	down
MT1E	up
TGFBI	up
MAP4K3	down
DPF3	up
RTTN	down
ST3GAL6	up
NIT1	down
XIAP	down
ING2	up
YIPF5	down
ACVR1	down
RALA	down
ALCAM	down
LRRC20	up
SNHG11	down
PLRG1	down
STAT3	up
PDGFC	down
CENPBD1	down
ATP6V1D	up
RUFY3	down
IDNK	down
STARD7	up
SPARC	up
SAT1	down
LIG3	down
PSMB1	up
TMEM209	down
TANK	down
AK2	down
CAPG	down
EEPD1	up
LGALS3	down
AHSA2	down
NPEPPS	up
C12orf53	up
MLKL	up
DENND5B	down
ALDH3A2	up
LRRFIP1	up
ECH1	down
TMEM168	down
NUP43	down
TAZ	down
LOC441268	down
INTU	down
ARL4C	up
EZR	up
MIF4GD	down
LDLRAP1	up
ARMC6	up
PTGES3L-AARSD1	down
PPM1K	down
TNPO3	down
PRKAR2B	up
FYCO1	down
RAB33A	down
ATN1	up
ZNF330	down
THAP6	down
KLF11	down
SLC43A1	down
OGFOD1	down
TNRC6A	up
PCDH18	down
WNT5A	down
FIBIN	down
FAM63B	up
DNER	down
ZBTB40	down
MYO1B	up
CLMN	down
SIRPA	up
SPG11	down
ALS2CR8	down
MFAP1	up
ROS1	down
SGPL1	down
GPN3	down
NQO2	down
TCTN2	up
KAZN	up
TXNDC12	down
CA13	down
SUPT7L	down
JMJD1C	down
H6PD	down
NME1	up
RWDD2B	down
VANGL1	up
DUSP6	up
TTC21B	down
KCNG1	down
TSPAN10	up
F2R	up
TMEM42	down
GHITM	down
CD47	down
MLF2	up
CNST	down
HDDC2	down
MCM6	up
RRAD	up
DIAPH2	down
CD59	up
CKAP2L	down
MYPN	down
KCP	down
DEPDC1	down
KCNK3	up
TNFAIP3	down
FBXO9	up
SUPT3H	down
TACC1	down
ATXN2	down
AKT1	up
TMEM54	down
ADPRH	down
NBPF11	down
GMNN	up
TMTC4	down
CSNK2A1P	down
RRAGA	up
APEX1	up
LGMN	up
PAPD4	down
BIRC2	down
LUM	up
NR0B1	down
MPDU1	up
TUBGCP3	down
HDAC5	up
LAPTM4A	down
MTFR1	down
PPM1J	down
SCAND2	down
HOXB9	down
PNP	up
ERCC6L2	up
AIFM2	down
IL7	down
SLC22A4	up
QSOX2	down
AIMP1	down
PIGA	down
THAP10	down
IL36B	up
PRO2012	down
WDR36	down
TXNRD1	down
UBB	up
CHMP1B	down
TMEM164	up
IFI16	down
KIAA1324L	down
METTL4	down
STRA13	up
GPR162	up
SH3PXD2A	down
ESRP1	down
PPM1M	down
MST4	down
CCDC80	down
RDX	up
TIFA	down
KIF1B	up
NF2	up
FCHSD1	down
AQP9	up
ELMOD2	down
GPBP1L1	down
SETBP1	up
ADRBK2	down
OPHN1	down
CSK	up
ARSK	down
USP3	down
LINC00339	down
SCMH1	down
TNNT1	up
RPGR	down
CTNNA1	down
DDX60	down
MAFB	up
ZYG11B	down
ADAMTS18	down
THNSL1	down
CCL2	down
MTCH2	up
MED20	down
SNAPIN	up
POT1	down
RBL2	down
CREB3	up
POLR2F	up
DHPS	down
RAB3IP	down
ZHX2	down
SMAGP	down
RTN1	up
MDGA1	up
CDK13	down
VPS53	up
TRIM24	up
COMMD4	up
IL12A	down
DHRS7	down
NEDD4	down
RAP2C	down
PBX1	up
SMPD1	up
NCOR1	down
APOBEC3C	up
PTPRH	down
TMEM106B	down
PAG1	up
CCR1	up
FBXO5	up
L3MBTL4	down
C9orf156	up
CRYZL1	down
C1orf201	down
RIC8B	down
SQRDL	down
C5orf4	up
COX7B	up
C14orf93	down
LPCAT3	up
ATF7IP	down
DAK	down
P4HA1	up
PNPLA3	up
SNX12	up
GREB1L	up
COG3	down
TAX1BP1	down
MED8	down
ANLN	up
ANTXR2	down
MRPL14	up
RAB3B	up
SMAD6	up
NAP1L1	up
PMEPA1	up
DYM	down
HIST1H3C	down
CLTC	up
SHISA4	down
DNASE2	down
GDAP2	down
MT1H	up
RFX5	down
UFM1	down
ZBTB41	down
MBNL3	down
PCDH9	down
PAQR7	down
NPM3	down
CALM3	up
PPWD1	down
RUNX1-IT1	up
STEAP3	up
MON2	down
PARP4	up
FAM171B	down
DAZL	down
TMX3	down
CREBRF	down
CCT2	up
EIF4EBP1	down
MBNL2	down
MAP7D2	up
BLM	down
CEND1	up
SNORA64	up
E2F7	down
B3GNT1	up
EIF5A2	up
FAM26E	up
UBE4B	up
PLXNA2	up
LINC00310	up
CEP41	down
GRN	up
WDR5B	down
FBXL5	down
GLCE	down
ATP5A1	up
UCN2	up
PAPOLG	down
ICMT	up
TAMM41	down
SDAD1	down
SEMA3C	up
ASCC3	up
SMPD3	down
XKR6	up
FANCD2	down
PARP1	up
DOCK10	up
PTPMT1	down
TMEM219	down
DNAJC15	down
IDI1	up
TDP1	down
WDR31	down
RECK	up
CTSO	down
REL	down
C9orf89	up
VPS13B	down
EPB41L5	down
ABHD5	up
RPS6KA4	up
RHOT1	down
SLC25A36	down
PANX1	up
RUVBL2	up
NEK3	down
S100PBP	down
COX8A	up
LOC153684	up
MOSPD2	down
VAV3	up
PRKD1	down
KLF10	down
GPC5	up
LRCH3	up
IFIT5	down
DOCK9	up
GTF2H3	down
C8orf44	down
SLC7A6	up
RPP25	up
NDRG3	up
ZNF770	down
RELB	down
INPP5A	down
ELK4	down
RPL36AL	up
CYB5D1	up
KLHDC1	down
ACAA2	up
SRGAP1	down
POLR2E	up
ISOC1	down
GDNF	down
ZNF474	down
AGA	down
PAX3	down
PCYOX1	up
NPL	down
HSD17B11	down
AMY2B	down
PDK1	up
GUSB	down
ADC	down
PHPT1	up
PSMC3	up
AIG1	down
RSPO3	down
SPATS2	up
RAB2B	down
MGC45800	up
C21orf91	down
ZNHIT6	down
FAM72B	down
PLK1	up
UTRN	up
C1orf9	down
C6orf183	up
VIMP	down
C3orf52	up
HSPA12A	up
SQLE	up
RRM2B	down
FOXP2	down
TARS	down
COX5A	up
TDRKH	down
SPECC1	up
C12orf75	down
ADORA1	up
HOXB2	down
C3orf67	down
MMD	down
DST	up
NCBP2	down
TPM1	up
NDC80	down
TMEM104	up
MED12	down
PDIA5	down
ZDHHC21	down
CD44	up
ANO10	down
MTO1	down
ELMOD1	down
DDX3Y	down
TMEM171	down
VPS72	down
CLINT1	down
ZFAND2A	down
AHSA1	up
GALK1	up
GNG4	up
SLC25A12	up
UBR2	down
ALG14	up
BEGAIN	down
PKD1	down
AKAP12	down
QPCT	down
CEP44	down
DTL	up
TAS2R4	down
SORBS1	up
IGF2R	down
ZFAND4	down
HLA-F	down
DIS3L	down
STAM	down
CCDC94	up
WDR76	up
TBC1D16	down
GPC6	down
ANKRD36B	up
GOLGA8A	down
C14orf166	down
SCML2	down
ACN9	down
C1orf52	down
IER3IP1	down
TRIM34	down
TES	down
LSM10	up
C4orf3	up
ZBTB1	up
RNF114	up
NAPB	down
NUCB2	down
FLJ90757	up
B3GALNT2	down
HIST2H4B	down
JOSD1	down
SDHA	up
SLC35A5	down
PCNXL2	down
WDR67	down
G3BP2	down
PC	up
TTC5	down
NUDT14	up
MRPS6	up
SLC30A5	down
BICC1	up
GLCCI1	down
CD74	up
LIG4	down
HARS	up
C7orf25	up
C20orf20	up
COMMD10	down
GOLGA2	down
SRPX2	down
PTP4A1	down
TMEM156	down
FLJ39653	down
LPHN2	down
CDC42SE2	down
HELZ	up
ZC3H14	up
EPHB1	up
PELI2	down
CSGALNACT2	down
APC	up
DACH1	down
EIF4EBP2	up
LOC541472	down
AGAP8	down
ZNF75A	up
PATZ1	down
PLSCR1	down
POPDC3	down
KCTD7	up
ADHFE1	down
MCTP1	down
RBM39	down
ZFAND6	down
CSMD2	up
PKIB	down
ZBTB2	down
ENPP2	down
RCHY1	down
ABCB8	up
PYCR2	down
SPAG5	up
IL11	down
TMEM68	down
RAB3GAP2	down
IDS	up
MAFG	down
ADAT2	down
TMEM234	down
POLR3H	up
ZNF264	down
CNNM4	down
PBX2	down
BCCIP	up
NOC2L	up
BCR	up
UTP15	down
CHAF1A	up
TRIT1	down
C1orf21	down
CDC25C	down
PNPT1	down
RAB27B	up
SLC30A7	down
EIF4G1	up
SNX3	up
RFT1	down
RAB28	down
EIF2C3	down
GOLT1B	down
PLA2G15	up
ISCA1	up
TLCD1	up
WDR91	down
IL6R	up
ASB7	down
PTPN13	down
SRRD	up
CLCF1	up
KRT82	up
DOPEY2	up
RPS4X	up
CBR3	up
BAHD1	up
CAPZB	up
ATPBD4	down
LYPLA1	down
IHH	up
CLCNKB	up
PRR5L	up
[truncated: 1,117 more rows]
